# Supplementary material for: Risk of Incident Stroke among Vegetarians Compared to Nonvegetarians: A Systematic Review and Meta-Analysis of Prospective Cohort Studies
Source: Nutrients. 2021 Aug 29;13(9):3019. doi: 10.3390/nu13093019 (PMC8471883; doi:10.3390/nu13093019)
Supplement: Supplementary file 1 [file nutrients-13-03019-s001.zip]

Archive with 1 entries (1 files):
- nutrients-1319341-supplementary.pdf
